# Supplementary material for: Exploring Mannosylpurines as Copper Chelators and Cholinesterase Inhibitors with Potential for Alzheimer’s Disease
Source: Pharmaceuticals (Basel). 2022 Dec 30;16(1):54. doi: 10.3390/ph16010054 (PMC9864808; doi:10.3390/ph16010054)
Supplement: Supplementary file 1 [file pharmaceuticals-16-00054-s001.zip]

Archive with 1 entries (1 files):
- pharmaceuticals-2110957-supplementary.pdf
